# Supplementary material for: Old Lineages in a New Ecosystem: Diversification of Arcellinid Amoebae (Amoebozoa) and Peatland Mosses
Source: PLoS One. 2014 Apr 24;9(4):e95238. doi: 10.1371/journal.pone.0095238 (PMC3999201; doi:10.1371/journal.pone.0095238)
Supplement: Table S2 — Sequences of the primers used in this study. (XLS) [file pone.0095238.s003.xls]

## Sheet: Sheet1
Table S2. Sequences of the primers used in this study.
Name	Sequence (5'–3')	Direction	Reference
LCO1490	GGTCAACAAATCATAAAGATATTGG	Forward	Folmer et al. 1994
HCO2198	TAAACTTCAGGGTGACCAAAAAATCA	Reverse	Folmer et al. 1994
HCOall	TAAACTTCRGGGTGMCCAAAAAAYCA	Reverse	*
Arcox3R	ATAAATGCTGATACAAAATAGG	Reverse	Heger et al. 2013
Arcellcox4F	CATGCNNTYRTDATGAT	Forward	*
Arcellcox5F	GATATGGCHTTYCCDMGNTAAATA	Forward	*
* Primers newly designed in this study.
