# Supplementary material for: Old Lineages in a New Ecosystem: Diversification of Arcellinid Amoebae (Amoebozoa) and Peatland Mosses
Source: PLoS One. 2014 Apr 24;9(4):e95238. doi: 10.1371/journal.pone.0095238 (PMC3999201; doi:10.1371/journal.pone.0095238)
Supplement: Table S3 — List of publicly available COI sequences from the Hyalospheniidae. (XLS) [file pone.0095238.s004.xls]

## Sheet: Sheet1
Table S3 List of publicly available COI sequences from the Hyalospheniidae.
Taxa (previous name)	Genbank number	Habitat from which the specimens were isolated
Alocodera cockayni	JN849043	Sphagnum moss
Alocodera cockayni	JN849068	Sphagnum moss
Alocodera cockayni	JN849069	Sphagnum moss
Certesella martiali	JN849064	Sphagnum moss
Hyalosphenia papilio	JN849011	Sphagnum moss
Hyalosphenia papilio	JN849012	Sphagnum moss
Hyalosphenia papilio	JN849013	Sphagnum moss
Hyalosphenia papilio	JN849014	Sphagnum moss
Hyalosphenia papilio	JN849015	Sphagnum moss
Hyalosphenia papilio	JN849016	Sphagnum moss
Hyalosphenia papilio	JN849017	Sphagnum moss
Hyalosphenia papilio	JN849018	Sphagnum moss
Hyalosphenia papilio	JN849019	Sphagnum moss
Hyalosphenia papilio	KC170411	Sphagnum moss
Hyalosphenia papilio	KC170412	Sphagnum moss
Hyalosphenia papilio	KC170413	Sphagnum moss
Hyalosphenia papilio	KC170414	Sphagnum moss
Hyalosphenia papilio	KC170415	Sphagnum moss
Hyalosphenia papilio	KC170416	Sphagnum moss
Hyalosphenia papilio	KC170417	Sphagnum moss
Hyalosphenia papilio	KC170418	Sphagnum moss
Hyalosphenia papilio	KC170419	Sphagnum moss
Hyalosphenia papilio	KC170420	Sphagnum moss
Hyalosphenia papilio	KC170421	Sphagnum moss
Hyalosphenia papilio	KC170422	Sphagnum moss
Hyalosphenia papilio	KC170423	Sphagnum moss
Hyalosphenia papilio	KC170424	Sphagnum moss
Hyalosphenia papilio	KC170425	Sphagnum moss
Hyalosphenia papilio	KC170426	Sphagnum moss
Hyalosphenia papilio	KC170427	Sphagnum moss
Hyalosphenia papilio	KC170428	Sphagnum moss
Hyalosphenia papilio	KC170429	Sphagnum moss
Hyalosphenia papilio	KC170430	Sphagnum moss
Hyalosphenia papilio	KC170431	Sphagnum moss
Hyalosphenia papilio	KC170432	Sphagnum moss
Hyalosphenia papilio	KC170433	Sphagnum moss
Hyalosphenia papilio	KC170434	Sphagnum moss
Hyalosphenia papilio	KC170435	Sphagnum moss
Hyalosphenia papilio	KC170436	Sphagnum moss
Hyalosphenia papilio	KC170437	Sphagnum moss
Hyalosphenia papilio	KC170438	Sphagnum moss
Hyalosphenia papilio	KC170439	Sphagnum moss
Hyalosphenia papilio	KC170440	Sphagnum moss
Hyalosphenia papilio	KC170441	Sphagnum moss
Hyalosphenia papilio	KC170442	Sphagnum moss
Hyalosphenia papilio	KC170443	Sphagnum moss
Hyalosphenia papilio	KC170444	Sphagnum moss
Hyalosphenia papilio	KC170445	Sphagnum moss
Hyalosphenia papilio	KC170446	Sphagnum moss
Hyalosphenia papilio	KC170447	Sphagnum moss
Hyalosphenia papilio	KC170448	Sphagnum moss
Hyalosphenia papilio	KC170449	Sphagnum moss
Hyalosphenia papilio	KC170450	Sphagnum moss
Hyalosphenia papilio	KC170451	Sphagnum moss
Hyalosphenia papilio	KC170452	Sphagnum moss
Hyalosphenia papilio	KC170453	Sphagnum moss
Hyalosphenia papilio	KC170454	Sphagnum moss
Hyalosphenia papilio	KC170455	Sphagnum moss
Hyalosphenia papilio	KC170456	Sphagnum moss
Hyalosphenia papilio	KC170457	Sphagnum moss
Hyalosphenia papilio	KC170458	Sphagnum moss
Hyalosphenia papilio	KC170459	Sphagnum moss
Hyalosphenia papilio	KC170460	Sphagnum moss
Hyalosphenia papilio	KC170461	Sphagnum moss
Hyalosphenia papilio	KC170462	Sphagnum moss
Hyalosphenia papilio	KC170463	Sphagnum moss
Hyalosphenia papilio	KC170464	Sphagnum moss
Hyalosphenia papilio	KC170465	Sphagnum moss
Hyalosphenia papilio	KC170466	Sphagnum moss
Hyalosphenia papilio	KC170467	Sphagnum moss
Hyalosphenia papilio	KC170468	Sphagnum moss
Hyalosphenia papilio	KC170469	Sphagnum moss
Hyalosphenia papilio	KC170470	Sphagnum moss
Hyalosphenia papilio	KC170471	Sphagnum moss
Hyalosphenia papilio	KC170472	Sphagnum moss
Hyalosphenia papilio	KC170473	Sphagnum moss
Hyalosphenia papilio	KC170474	Sphagnum moss
Hyalosphenia papilio	KC170475	Sphagnum moss
Hyalosphenia papilio	KC170476	Sphagnum moss
Hyalosphenia papilio	KC170477	Sphagnum moss
Hyalosphenia papilio	KC170478	Sphagnum moss
Hyalosphenia papilio	KC170479	Sphagnum moss
Hyalosphenia papilio	KC170480	Sphagnum moss
Hyalosphenia papilio	KC170481	Sphagnum moss
Hyalosphenia papilio	KC170482	Sphagnum moss
Hyalosphenia papilio	KC170483	Sphagnum moss
Hyalosphenia papilio	KC170484	Sphagnum moss
Hyalosphenia papilio	KC170485	Sphagnum moss
Hyalosphenia papilio	KC170486	Sphagnum moss
Hyalosphenia papilio	KC170487	Sphagnum moss
Hyalosphenia papilio	KC170488	Sphagnum moss
Hyalosphenia papilio	KC170489	Sphagnum moss
Hyalosphenia papilio	KC170490	Sphagnum moss
Hyalosphenia papilio	KC170491	Sphagnum moss
Hyalosphenia papilio	KC170492	Sphagnum moss
Hyalosphenia papilio	KC170493	Sphagnum moss
Hyalosphenia papilio	KC170494	Sphagnum moss
Hyalosphenia papilio	KC170495	Sphagnum moss
Hyalosphenia papilio	KC170496	Sphagnum moss
Hyalosphenia papilio	KC170497	Sphagnum moss
Hyalosphenia papilio	KC170498	Sphagnum moss
Hyalosphenia papilio	KC170499	Sphagnum moss
Hyalosphenia papilio	KC170500	Sphagnum moss
Hyalosphenia papilio	KC170501	Sphagnum moss
Hyalosphenia papilio	KC170502	Sphagnum moss
Hyalosphenia papilio	KC170503	Sphagnum moss
Hyalosphenia papilio	KC170504	Sphagnum moss
Hyalosphenia papilio	KC170505	Sphagnum moss
Hyalosphenia papilio	KC170506	Sphagnum moss
Hyalosphenia papilio	KC170507	Sphagnum moss
Hyalosphenia papilio	KC170508	Sphagnum moss
Hyalosphenia papilio	KC170509	Sphagnum moss
Hyalosphenia papilio	KC170510	Sphagnum moss
Hyalosphenia papilio	KC170511	Sphagnum moss
Hyalosphenia papilio	KC170512	Sphagnum moss
Hyalosphenia papilio	KC170513	Sphagnum moss
Hyalosphenia papilio	KC170514	Sphagnum moss
Hyalosphenia papilio	KC170515	Sphagnum moss
Hyalosphenia papilio	KC170516	Sphagnum moss
Hyalosphenia papilio	KC170517	Sphagnum moss
Hyalosphenia papilio	KC170518	Sphagnum moss
Hyalosphenia papilio	KC170519	Sphagnum moss
Hyalosphenia papilio	KC170520	Sphagnum moss
Hyalosphenia papilio	KC170521	Sphagnum moss
Hyalosphenia papilio	KC170522	Sphagnum moss
Hyalosphenia papilio	KC170523	Sphagnum moss
Hyalosphenia papilio	KC170524	Sphagnum moss
Hyalosphenia papilio	KC170525	Sphagnum moss
Hyalosphenia papilio	KC170526	Sphagnum moss
Hyalosphenia papilio	KC170527	Sphagnum moss
Hyalosphenia papilio	KC170528	Sphagnum moss
Hyalosphenia papilio	KC170529	Sphagnum moss
Hyalosphenia papilio	KC170530	Sphagnum moss
Hyalosphenia papilio	KC170531	Sphagnum moss
Hyalosphenia papilio	KC170532	Sphagnum moss
Hyalosphenia papilio	KC170533	Sphagnum moss
Hyalosphenia papilio	KC170534	Sphagnum moss
Hyalosphenia papilio	KC170535	Sphagnum moss
Hyalosphenia papilio	KC170536	Sphagnum moss
Hyalosphenia papilio	KC170537	Sphagnum moss
Hyalosphenia papilio	KC170538	Sphagnum moss
Hyalosphenia papilio	KC170539	Sphagnum moss
Hyalosphenia papilio	KC170540	Sphagnum moss
Hyalosphenia papilio	KC170541	Sphagnum moss
Hyalosphenia papilio	KC170542	Sphagnum moss
Hyalosphenia papilio	KC170543	Sphagnum moss
Hyalosphenia papilio	KC170544	Sphagnum moss
Hyalosphenia papilio	KC170545	Sphagnum moss
Hyalosphenia papilio	KC170546	Sphagnum moss
Hyalosphenia papilio	KC170547	Sphagnum moss
Hyalosphenia papilio	KC170548	Sphagnum moss
Hyalosphenia papilio	KC170549	Sphagnum moss
Hyalosphenia papilio	KC170550	Sphagnum moss
Hyalosphenia papilio	KC170551	Sphagnum moss
Hyalosphenia papilio	KC170552	Sphagnum moss
Hyalosphenia papilio	KC170553	Sphagnum moss
Hyalosphenia papilio	KC170554	Sphagnum moss
Hyalosphenia papilio	KC170555	Sphagnum moss
Hyalosphenia papilio	KC170556	Sphagnum moss
Hyalosphenia papilio	KC170557	Sphagnum moss
Hyalosphenia papilio	KC170558	Sphagnum moss
Hyalosphenia papilio	KC170559	Sphagnum moss
Hyalosphenia papilio	KC170560	Sphagnum moss
Hyalosphenia papilio	KC170561	Sphagnum moss
Hyalosphenia papilio	KC170562	Sphagnum moss
Hyalosphenia papilio	KC170563	Sphagnum moss
Hyalosphenia papilio	KC170564	Sphagnum moss
Hyalosphenia papilio	KC170565	Sphagnum moss
Hyalosphenia papilio	KC170566	Sphagnum moss
Hyalosphenia papilio	KC170567	Sphagnum moss
Hyalosphenia papilio	KC170568	Sphagnum moss
Hyalosphenia papilio	KC170569	Sphagnum moss
Hyalosphenia papilio	KC170570	Sphagnum moss
Hyalosphenia papilio	KC170571	Sphagnum moss
Hyalosphenia papilio	KC170572	Sphagnum moss
Hyalosphenia papilio	KC170573	Sphagnum moss
Hyalosphenia papilio	KC170574	Sphagnum moss
Hyalosphenia papilio	KC170575	Sphagnum moss
Hyalosphenia papilio	KC170576	Sphagnum moss
Hyalosphenia papilio	KC170577	Sphagnum moss
Hyalosphenia papilio	KC170578	Sphagnum moss
Hyalosphenia papilio	KC170579	Sphagnum moss
Hyalosphenia papilio	KC170580	Sphagnum moss
Hyalosphenia papilio	KC170581	Sphagnum moss
Hyalosphenia papilio	KC170582	Sphagnum moss
Hyalosphenia papilio	KC170583	Sphagnum moss
Hyalosphenia papilio	KC170584	Sphagnum moss
Hyalosphenia papilio	KC170585	Sphagnum moss
Hyalosphenia papilio	KC170586	Sphagnum moss
Hyalosphenia papilio	KC170587	Sphagnum moss
Hyalosphenia papilio	KC170588	Sphagnum moss
Hyalosphenia papilio	KC170589	Sphagnum moss
Hyalosphenia papilio	KC170590	Sphagnum moss
Hyalosphenia papilio	KC170591	Sphagnum moss
Hyalosphenia papilio	KC170592	Sphagnum moss
Hyalosphenia papilio	KC170593	Sphagnum moss
Hyalosphenia papilio	KC170594	Sphagnum moss
Hyalosphenia papilio	KC170595	Sphagnum moss
Hyalosphenia papilio	KC170596	Sphagnum moss
Hyalosphenia papilio	KC170597	Sphagnum moss
Hyalosphenia papilio	KC170598	Sphagnum moss
Hyalosphenia papilio	KC170599	Sphagnum moss
Hyalosphenia papilio	KC170600	Sphagnum moss
Hyalosphenia papilio	KC170601	Sphagnum moss
Hyalosphenia papilio	KC170602	Sphagnum moss
Hyalosphenia papilio	KC170603	Sphagnum moss
Hyalosphenia papilio	KC170604	Sphagnum moss
Hyalosphenia papilio	KC170605	Sphagnum moss
Hyalosphenia papilio	KC170606	Sphagnum moss
Hyalosphenia papilio	KC170607	Sphagnum moss
Hyalosphenia papilio	KC170608	Sphagnum moss
Hyalosphenia papilio	KC170609	Sphagnum moss
Hyalosphenia papilio	KC170610	Sphagnum moss
Hyalosphenia papilio	KC170611	Sphagnum moss
Hyalosphenia papilio	KC170612	Sphagnum moss
Hyalosphenia papilio	KC170613	Sphagnum moss
Hyalosphenia papilio	KC170614	Sphagnum moss
Hyalosphenia papilio	KC170615	Sphagnum moss
Hyalosphenia papilio	KC170616	Sphagnum moss
Hyalosphenia papilio	KC170617	Sphagnum moss
Hyalosphenia papilio	KC170618	Sphagnum moss
Hyalosphenia papilio	KC170619	Sphagnum moss
Hyalosphenia papilio	KC170620	Sphagnum moss
Hyalosphenia papilio	KC170621	Sphagnum moss
Hyalosphenia papilio	KC170622	Sphagnum moss
Hyalosphenia papilio	KC170623	Sphagnum moss
Hyalosphenia papilio	KC170624	Sphagnum moss
Hyalosphenia papilio	KC170625	Sphagnum moss
Hyalosphenia papilio	KC170626	Sphagnum moss
Hyalosphenia papilio	KC170627	Sphagnum moss
Hyalosphenia papilio	KC170628	Sphagnum moss
Hyalosphenia papilio	KC170629	Sphagnum moss
Hyalosphenia papilio	KC170630	Sphagnum moss
Hyalosphenia papilio	KC170631	Sphagnum moss
Hyalosphenia papilio	KC170632	Sphagnum moss
Hyalosphenia papilio	KC170633	Sphagnum moss
Hyalosphenia papilio	KC170634	Sphagnum moss
Hyalosphenia papilio	KC170635	Sphagnum moss
Hyalosphenia papilio	KC170636	Sphagnum moss
Hyalosphenia papilio	KC170637	Sphagnum moss
Hyalosphenia papilio	KC170638	Sphagnum moss
Hyalosphenia papilio	KC170639	Sphagnum moss
Hyalosphenia papilio	KC170640	Sphagnum moss
Hyalosphenia papilio	KC170641	Sphagnum moss
Hyalosphenia papilio	KC170642	Sphagnum moss
Hyalosphenia papilio	KC170643	Sphagnum moss
Hyalosphenia papilio	KC170644	Sphagnum moss
Hyalosphenia papilio	KC170645	Sphagnum moss
Hyalosphenia papilio	KC170646	Sphagnum moss
Hyalosphenia papilio	KC170647	Sphagnum moss
Hyalosphenia papilio	KC170648	Sphagnum moss
Hyalosphenia papilio	KC170649	Sphagnum moss
Hyalosphenia papilio	KC170650	Sphagnum moss
Hyalosphenia papilio	KC170651	Sphagnum moss
Hyalosphenia papilio	KC170652	Sphagnum moss
Hyalosphenia papilio	KC170653	Sphagnum moss
Hyalosphenia papilio	KC170654	Sphagnum moss
Hyalosphenia papilio	KC170655	Sphagnum moss
Hyalosphenia papilio	KC170656	Sphagnum moss
Hyalosphenia papilio	KC170657	Sphagnum moss
Hyalosphenia papilio	KC170658	Sphagnum moss
Hyalosphenia papilio	KC170659	Sphagnum moss
Hyalosphenia papilio	KC170660	Sphagnum moss
Hyalosphenia papilio	KC170661	Sphagnum moss
Hyalosphenia papilio	KC170662	Sphagnum moss
Hyalosphenia papilio	KC170663	Sphagnum moss
Hyalosphenia papilio	KC170664	Sphagnum moss
Hyalosphenia papilio	KC170665	Sphagnum moss
Hyalosphenia papilio	KC170666	Sphagnum moss
Hyalosphenia papilio	KC170667	Sphagnum moss
Hyalosphenia papilio	KC170668	Sphagnum moss
Hyalosphenia papilio	KC170669	Sphagnum moss
Hyalosphenia papilio	KC170670	Sphagnum moss
Hyalosphenia papilio	KC170671	Sphagnum moss
Hyalosphenia papilio	KC170672	Sphagnum moss
Hyalosphenia papilio	KC170673	Sphagnum moss
Hyalosphenia papilio	KC170674	Sphagnum moss
Hyalosphenia papilio	KC170675	Sphagnum moss
Hyalosphenia papilio	KC170676	Sphagnum moss
Hyalosphenia papilio	KC170677	Sphagnum moss
Hyalosphenia papilio	KC170678	Sphagnum moss
Hyalosphenia papilio	KC170679	Sphagnum moss
Hyalosphenia papilio	KC170680	Sphagnum moss
Hyalosphenia papilio	KC170681	Sphagnum moss
Hyalosphenia papilio	KC170682	Sphagnum moss
Hyalosphenia papilio	KC170683	Sphagnum moss
Hyalosphenia papilio	KC170684	Sphagnum moss
Hyalosphenia papilio	KC170685	Sphagnum moss
Hyalosphenia papilio	KC170686	Sphagnum moss
Hyalosphenia papilio	KC170687	Sphagnum moss
Hyalosphenia papilio	KC170688	Sphagnum moss
Hyalosphenia papilio	KC170689	Sphagnum moss
Hyalosphenia papilio	KC170690	Sphagnum moss
Hyalosphenia papilio	KC170691	Sphagnum moss
Hyalosphenia papilio	KC170692	Sphagnum moss
Hyalosphenia papilio	KC170693	Sphagnum moss
Hyalosphenia papilio	KC170694	Sphagnum moss
Hyalosphenia papilio	KC170695	Sphagnum moss
Hyalosphenia papilio	KC170696	Sphagnum moss
Hyalosphenia papilio	KC170697	Sphagnum moss
Hyalosphenia papilio	KC170698	Sphagnum moss
Hyalosphenia papilio	KC170699	Sphagnum moss
Hyalosphenia papilio	KC170700	Sphagnum moss
Hyalosphenia papilio	KC170701	Sphagnum moss
Hyalosphenia papilio	KC170702	Sphagnum moss
Hyalosphenia papilio	KC170703	Sphagnum moss
Hyalosphenia papilio	KC170704	Sphagnum moss
Hyalosphenia papilio	KC170705	Sphagnum moss
Hyalosphenia papilio	KC170706	Sphagnum moss
Hyalosphenia papilio	KC170707	Sphagnum moss
Hyalosphenia papilio	KC170708	Sphagnum moss
Nebela aliciae (previous name Nebela tincta spp galeata)	JN849023	Moss
Nebela ansata	JN849054	Sphagnum moss
Nebela ansata	JN849055	Sphagnum moss
Nebela carinata	JN849033	Sphagnum moss
Nebela carinata	JN849034	Sphagnum moss
Nebela carinata	JN849035	Sphagnum moss
Nebela carinata	JN849036	Sphagnum moss
Nebela carinata	JN849037	Sphagnum moss
Nebela carinata	JN849038	Sphagnum moss
Nebela cf tincta	JX682599	Sphagnum moss
Nebela cf. carinata	JN849039	Sphagnum moss
Nebela cf. carinata	JN849040	Sphagnum moss
Nebela cf. carinata	JN849041	Sphagnum moss
Nebela cf. tincta (previous name Nebela tincta)	JN849025	Moss
Nebela cf. tubulosa	JN849022	Sphagnum moss
Nebela collaris	JN849042	Sphagnum moss
Nebela collaris	JX682586	Sphagnum moss
Nebela collaris	JX682600	Sphagnum moss
Nebela collaris	JX682601	Sphagnum moss
Nebela collaris	JX682602	Sphagnum moss
Nebela flabellulum	JN849026	Moss
Nebela galeata	JN849058	Sphagnum moss
Nebela galeata	JN849059	Sphagnum moss
Nebela galeata	JN849060	Sphagnum moss
Nebela guttata	JX682585	Sphagnum moss
Nebela guttata	JX682587	Sphagnum moss
Nebela guttata	JX682588	Sphagnum moss
Nebela guttata	JX682598	Sphagnum moss
Nebela hippocrepis	JN849056	Sphagnum moss
Nebela hippocrepis	JN849057	Sphagnum moss
Nebela marginata	JN849027	Sphagnum moss
Nebela marginata	JN849028	Sphagnum moss
Nebela marginata	JN849029	Sphagnum moss
Nebela marginata	JN849030	Sphagnum moss
Nebela marginata	JN849031	Sphagnum moss
Nebela marginata	JN849032	Sphagnum moss
Nebela meisterfeldi	JN849052	Moss
Nebela meisterfeldi	JN849053	Moss
Nebela pechorensis	JX682577	Sphagnum moss
Nebela pechorensis	JX682578	Sphagnum moss
Nebela pechorensis	JX682579	Sphagnum moss
Nebela pechorensis	JX682580	Sphagnum moss
Nebela pechorensis	JX682581	Sphagnum moss
Nebela pechorensis	JX682582	Sphagnum moss
Nebela pechorensis	JX682583	Sphagnum moss
Nebela pechorensis	JX682584	Sphagnum moss
Nebela pechorensis	JX682593	Sphagnum moss
Nebela penardiana	JN849062	Sphagnum moss
Nebela rotunda	JX682591	Sphagnum moss
Nebela rotunda	JX682595	Sphagnum moss
Nebela rotunda	JX682596	Sphagnum moss
Nebela sp. (previous name Nebela tincta)	JN849024	Sphagnum moss
Nebela speciosa	JN849044	Sphagnum moss
Nebela speciosa	JN849045	Sphagnum moss
Nebela tincta	JX682589	Sphagnum moss
Nebela tincta	JX682590	Sphagnum moss
Nebela tincta	JX682592	Sphagnum moss
Nebela tincta	JX682594	Sphagnum moss
Nebela tincta	JX682597	Sphagnum moss
Nebela tincta ssp. major	JN849067	Sphagnum moss
Nebela tubulosa	JN849020	Sphagnum moss
Nebela tubulosa	JN849021	Sphagnum moss
Nebela tubulosa	JN849061	Sphagnum moss
Padaungiella lageniformis	JN849065	Sphagnum moss
Padaungiella nebeloides	JN849063	Sphagnum moss
Padaungiella wailesi	JN849066	Litter
Quadrulella longicollis	JN849050	Sphagnum moss
Quadrulella symmetrica	JN849046	Sphagnum moss
Quadrulella symmetrica	JN849047	Sphagnum moss
Quadrulella symmetrica	JN849048	Sphagnum moss
Quadrulella symmetrica	JN849049	Sphagnum moss
Quadrulella symmetrica	JN849051	Sphagnum moss
