# Supplementary material for: Old Lineages in a New Ecosystem: Diversification of Arcellinid Amoebae (Amoebozoa) and Peatland Mosses
Source: PLoS One. 2014 Apr 24;9(4):e95238. doi: 10.1371/journal.pone.0095238 (PMC3999201; doi:10.1371/journal.pone.0095238)
Supplement: Table S4 — References of the fossil records not considered in this study. (XLS) [file pone.0095238.s005.xls]

## Sheet: Sheet1
Table S4. References of putatitve arcellinid fossil records not considered in this study
Authors	Title	Published in:	Year published	Volume	Pages	Affinity with the following arcellinids:	Period	Remark
Bassi et al.	Testate amoebae from the Early Jurassic of the Western Tethys, North-East Italy	Palaeontology	2008	51	1335–1339	Centropyxis, Difflugia and Pontigulasia	Mesozoic, Jurassic (Lower Jurassic)	Older fossils have been reported (see Table 1)
Bradley	Origin and microfossils of the oil shale of the Green River Formation of Colorado and Utah	United States Geological Survey, Professional Paper	1931		1-57	Quadrula and Difflugia	Middle Eocene	Older fossils have been reported (see Table 1)
Cushman	The Foraminifera of the Choctawhatchee Formation of Florida	Florida State Geological Survey, Bulletin	1930	4	1-63	Difflugiidae and Centropyxidae	Miocene	Difflugiidae and Centropyxidae were considered to be recent contaminants by Loeblich and Tappan (1964)
Köváry	Thékamöbák (Testaceák) a magyarorsazágy alsòpannòniaikoru ü led ékekböl	Földtani Közlöny	1956	86	266–273	Plagiopyxidae	Pliocene
Kumar et al.	Early Permian glacio-marine thecamoebian assemblages from the northwest Himalayas, India	Journal of Micropalaeontology	2011	30	75-89	Arcella, Centropyxis, Cyclopyxis, Cucurbitella and Difflugia	Early Permian	Older fossils or fossils of same age have been reported (see Table 1)
Loeblich and Tappan	Sarcodina, chiefly “Thecamoebians” and Foraminiferida	In: Moore RC (ed) Treatise on invertebrate paleontology, part C, Protista II. University of Kansas Press, Lawrence	1964		C1-C54	Arcellidae, Centropyxidae, Difflugiidae and Hyalosphenidae	Quaternary
Poinar et al.	Terrestrial soft-bodied protists and other microorganisms in Triassic amber	Science	1993	259	222-224	Centropyxidae	Triassic	Dismissed by Schmidt et al 2004
Schmidt et al.	Testate amoebae from a Cretaceous forest floor microbiocoenosis of France	Journal of Eukaryotic Microbiology	2010	57	245–249	Centropyxis and Leptochlamys	Lower Cretaceous	Older fossils have been reported (see Table 1)
Schönborn et al.	A fossilized Microcenosis in Triassic Amber	Journal of Eukaryotic Microbiology	1999	46	571-584	Centropyxidae and Hyalosphenidae	Upper Triassic	Dismissed by Schmidt et al 2004
Scott et al.	Foraminifera from the Cambrian of Nova Scotia: The oldest multichambered foraminifera	Micropaleontology	2003	49	109-126	Difflugia	Cambrian	The assignement of these fossils to the genus Difflugia is unlikely (see plate 4 , Fig. E)
Vasicek and Ruzicka	Namurian Thecamoebina from the Ostrava-Karvina coal district	Acta Musei Nationalis Pragae	1957	13	333-340	Prantlitina	Carboniferous	Dismissed by Schmidt et al 2004
Waggoner	Bacteria and protists from Middle Cretaceous amber of Ellsworth County, Kansas	PaleoBios	1996	17	20-26	Pontigulasia and Nebela	Albian-Cenomanian	Older fossils have been reported (see Table 1)
Wightman et al.	Agglutinated foraminifera and thecamoebians from the Late Carboniferous Sydney coalfield, Nova Scotia: paleoecology, paleoenvironments and paleogeographical implications	Palaeogeography, Palaeoclimatology, Palaeoecology	1994	106	187-202	Difflugiidae and Centropyxidae	Westphalian-Stephanian) Carboniferous	The assignement of these fossils to lobose amoeba is unlikely (see Bosak et al. 2011)
Wolf	Verkieselte Amo¨ben in Steinkohlen aus dem Ruhrgebiet – erster Nachweis von Arcella Ehrenberg im Palaözoikum	Palaöntologische Zeitschrift	1995	69	1-6	Arcellinidae	Carboniferous	Dismissed by Schmidt et al 2004
