# Supplementary material for: Old Lineages in a New Ecosystem: Diversification of Arcellinid Amoebae (Amoebozoa) and Peatland Mosses
Source: PLoS One. 2014 Apr 24;9(4):e95238. doi: 10.1371/journal.pone.0095238 (PMC3999201; doi:10.1371/journal.pone.0095238)
Supplement: Table S5 — Divergence times from 5 protein + SSU datasets combined and from 5protein and SSU independently under different calibration schemes. Divergence times for major clades are indicated in Myr (million years). Capital letters represent fossil calibrations (upper and lower bounds) for the corresponding node (Figure 2): A) root <770 Myr, B) Centropyxis >220<770 Myr, C) Hyalospheniidae >100<770 Myr, D) Arcella >100<105 Myr, unless otherwise specified; * In the 5 proteins dataset, Hyalospheniidae did not include the basal split between Padaungiella and the rest of Hyalospheniidae. E) corresponds to the node Difflugia-Lesquereusia. (XLS) [file pone.0095238.s006.xls]

## Sheet: Hoja1
Table S5. Divergence times from 5 protein + SSU datasets combined and from 5protein and SSU independently under different calibration schemes. A) root <770 Myr, B) Centropyxis >220<770 Myr, C) Hyalospheniidae >100<770 Myr, D) Arcella >100<105 Myr, unless otherwise specified; * In the 5 proteins dataset, Hyalospheniidae did not include the basal split between Apodera and the rest of Hyalospheniida…
	Root	Core arcellinid	Hyalospheniidae	Arcella-Hyalospheniidae
Five proteins + SSU
Four fossils: root (A) <3000 Myr and Arcella (D) >299<314 Myr	1098 (685-1550)	780 (531-1030)	270 (145-432)	627 (480-770)
Five proteins + SSU
Five fossils: root (A) <3000 Myr and Difflugia (E) 299-314 Myr	1213 (814-1700)	852 (639-1111)	298 (152-475)	690 (558-770)
Five proteins
three fosssils (A, C, D)	475 (289-705)	290 (186-423)	170* (100-264)	218 (147-317)
SSU
Four fossils (A, B, C, D)	429 (299-643)	332 (not supported)	127 (100-189)	262 (220-368)
